# Supplementary material for: Connecting Care Closer to Home: Evaluation of a Regional Motor Neurone Disease Multidisciplinary Clinic
Source: Healthcare (Basel). 2025 Apr 2;13(7):801. doi: 10.3390/healthcare13070801 (PMC11988506; doi:10.3390/healthcare13070801)
Supplement: Supplementary file 1 [file healthcare-13-00801-s001.zip]

Archive with 1 entries (1 files):
- healthcare-3521055-supplementary.pdf
